# Supplementary material for: Light-to-Heat Converting ECM-Mimetic Nanofiber Scaffolds for Neuronal Differentiation and Neurite Outgrowth Guidance
Source: Nanomaterials (Basel). 2022 Jun 23;12(13):2166. doi: 10.3390/nano12132166 (PMC9268234; doi:10.3390/nano12132166)
Supplement: Supplementary file 1 [file nanomaterials-12-02166-s001.zip]

Archive with 1 entries (1 files):
- nanomaterials-1747849-supplementary.pdf
